# Supplementary material for: How Diabetes and Other Comorbidities of Elderly Patients and Their Treatment Influence Levels of Glycation Products
Source: Int J Environ Res Public Health. 2022 Jun 20;19(12):7524. doi: 10.3390/ijerph19127524 (PMC9223786; doi:10.3390/ijerph19127524)
Supplement: Supplementary file 1 [file ijerph-19-07524-s001.zip]

Archive with 1 entries (1 files):
- ijerph-1755819-supplementary.xlsx
