# Supplementary material for: How Diabetes and Other Comorbidities of Elderly Patients and Their Treatment Influence Levels of Glycation Products
Source: Int J Environ Res Public Health. 2022 Jun 20;19(12):7524. doi: 10.3390/ijerph19127524 (PMC9223786; doi:10.3390/ijerph19127524)
Supplement: Supplementary file 1 [file ijerph-19-07524-s001.zip › ijerph-1755819-supplementary.xlsx]

## Sheet: Table S1
	Pentosidine	Free amine content	GAL3	LOX1	SRAGE	BMI	HbA1c	Glucose	Cholesterol	HDL	LDL	triglycerideses	Creatinine	GFR	Uric acid	SR-BI	SR-A
Pentosidine		0.116	-0.0395	-0.2296	0.0172	-0.1671	0.2302	-0.124	0.1493	0.1746	0.0758	0.1085	0.258	-0.3551	-0.154	-0.2438	-0.0282
Free amine content	0.116		0.0075	0.0886	-0.0254	0.0183	0.0416	0.0368	0.0908	0.0763	0.0442	0.2192	0.125	-0.1351	0.3177	0.1062	0.043
GAL3	-0.0395	0.0075		-0.0459	0.2726	0.6198	0.2675	0.3888	0.1582	-0.0342	0.1233	0.3631	0.1413	-0.3204	0.2348	0.0286	-0.0569
LOX1	-0.2296	0.0886	-0.0459		0.2683	0.0432	-0.1339	0.1228	-0.1727	-0.1656	-0.1496	0.026	0.0963	-0.0864	0.1995	0.3121	0.0273
sRAGE	0.0172	-0.0254	0.2726	0.2683		0.0205	0.2283	0.1911	0.1135	-0.292	0.1111	0.4673	0.2113	-0.3593	0.0812	0.4733	-0.0623
BMI	-0.1671	0.0183	0.6198	0.0432	0.0205		0.281	0.3447	0.1517	-0.1984	0.1163	0.4121	0.1453	-0.1741	0.3038	-0.0441	0.1263
HbA1c	0.2302	0.0416	0.2675	-0.1339	0.2283	0.281		0.6508	-0.1073	-0.2548	-0.2332	0.2145	0.0646	-0.1169	0.0676	0.0757	0.2229
Glucose	-0.124	0.0368	0.3888	0.1228	0.1911	0.3447	0.6508		-0.1188	-0.2409	-0.2119	0.2169	0.0857	-0.0793	0.176	0.1545	-0.0017
Cholesterol	0.1493	0.0908	0.1582	-0.1727	0.1135	0.1517	-0.1073	-0.1188		0.4286	0.9639	0.3639	-0.0668	-0.113	-0.0546	-0.1323	0.1264
HDL	0.1746	0.0763	-0.0342	-0.1656	-0.292	-0.1984	-0.2548	-0.2409	0.4286		0.2839	-0.2112	-0.3561	0.2475	-0.2416	-0.2987	0.0181
LDL	0.0758	0.0442	0.1233	-0.1496	0.1111	0.1163	-0.2332	-0.2119	0.9639	0.2839		0.2931	-0.0719	-0.1076	-0.0427	-0.0857	0.1616
Triglycerides	0.1085	0.2192	0.3631	0.026	0.4673	0.4121	0.2145	0.2169	0.3639	-0.2112	0.2931		0.2252	-0.2579	0.1746	0.0492	0.1154
Creatinine	0.258	0.125	0.1413	0.0963	0.2113	0.1453	0.0646	0.0857	-0.0668	-0.3561	-0.0719	0.2252		-0.8309	0.2591	0.1033	0.0658
GFR	-0.3551	-0.1351	-0.3204	-0.0864	-0.3593	-0.1741	-0.1169	-0.0793	-0.113	0.2475	-0.1076	-0.2579	-0.8309		-0.2915	-0.0163	-0.1454
Uric acid	-0.154	0.3177	0.2348	0.1995	0.0812	0.3038	0.0676	0.176	-0.0546	-0.2416	-0.0427	0.1746	0.2591	-0.2915		0.2778	0.0487
SR-BI	-0.2438	0.1062	0.0286	0.3121	0.4733	-0.0441	0.0757	0.1545	-0.1323	-0.2987	-0.0857	0.0492	0.1033	-0.0163	0.2778		-0.1176
SR-A	-0.0282	0.043	-0.0569	0.0273	-0.0623	0.1263	0.2229	-0.0017	0.1264	0.0181	0.1616	0.1154	0.0658	-0.1454	0.0487	-0.1176
